# Supplementary material for: wtf genes are prolific dual poison-antidote meiotic drivers
Source: eLife. 2017 Jun 20;6:e26033. doi: 10.7554/eLife.26033 (PMC5478261; doi:10.7554/eLife.26033)
Supplement: Figure 1—source data 1. — The introgression strains used in diploids 1–8 were sequenced and genotyped for single-nucleotide polymorphisms (SNPs) that reliably distinguish Sk and Sp as in (Zanders et al., 2014). The SNPs flanking the recombination event (left and right boundaries) that generated each breakpoint between Sp and Sk DNA for each introgression strain are shown. The coordinates refer to the position of the SNP on Sp chromosome 3. For the introgression used in diploid 9, SNPs were genotyped via PCR and Sanger sequencing. DOI: http://dx.doi.org/10.7554/eLife.26033.004 [file elife-26033-fig1-data1.xlsx]

## Sheet: Sheet1
Diploid #	Strain (SZY#)	Introgression	Left boundary	Right boundary
1	565	Left	55477	55555
		Right	236991	237572
2	566		243529	252650
3	564		1060764	1150476
4	562	Left	200230	201437
		Middle	1394572	1397380
		Right	1804477	1810659
5	581	Left	243529	252650
		Middle	865843	891682
		Right	1804477	1810659
6	589	Left	816613	821264
		Right	1804477	1810659
7	591	Left	762873	763460
		Right	1804477	1810659
8	582		1804477	1810659
9	679	Left	207954	210312
		Right	236991	237572
