# Supplementary material for: wtf genes are prolific dual poison-antidote meiotic drivers
Source: eLife. 2017 Jun 20;6:e26033. doi: 10.7554/eLife.26033 (PMC5478261; doi:10.7554/eLife.26033)
Supplement: Figure 1—source data 2. — Diploids 1–10 (column 1) were generated by crossing the indicated haploid strains (columns 2 and 4). The diploid numbers correspond to those in Figure 1 and the text. All strains are rec12∆ and transmission of chromosome 3 was followed using heterozygous markers at the ade6 locus (columns 3 and 5). hphMX4 confers resistance to hygromycin (HygR). The number of viable progeny inheriting one or both ade6 markers is indicated (columns 6–8), as are the percentage of the progeny that inherited both markers (column 10). These strains have two copies of chromosome 3, so we refer to them as disomes, although other homozygous disomes could be present in the Ade+ HygS and Ade- HygR classes as well. Amongst the progeny that inherit only one ade6 marker, we show the percent that inherit allele 2 (column 12), which is the allele from the pure Sk chromosome. For the statistical analyses (G-tests), we compared the observed heterozygous disomy and allele 2 transmission to the values observed in diploid 10, which is a pure Sk rec12∆ control (columns 11 and 13). The last column indicates the number of independent diploids that were generated and assayed of each genotype. DOI: http://dx.doi.org/10.7554/eLife.26033.005 [file elife-26033-fig1-data2.xlsx]

## Sheet: Sheet1
					ade6 allele transmission			# progeny assayed	% disomy	p value for disomy	% allele 2 (excluding disomes)	p value for % allele 2 (excluding disomes)	# diploids assayed
Diploid #	allele 1 SZY#	ade6 GENOTYPE	allele 2 SZY#	ade6 GENOTYPE	Ade+ HygS	Ade- HygR	Ade+ HygR		% Ade+ HygR
1	565	ade6∆::hphMX4	196	ade6+	21	3	90	114	78.9474	3.217e-08	87.5	0.1189	2
2	566	ade6∆::hphMX4	196	ade6+	122	21	368	511	72.0157	1.199e-12	85.3147	0.003876	9
3	564	ade6∆::hphMX4	196	ade6+	74	5	245	324	75.6173	3.858e-12	93.6709	0.003634	6
4	562	ade6∆::hphMX4	196	ade6+	1	38	132	171	77.193	1.128e-09	2.5641	8.78e-07	3
5	581	ade6+	296	ade6∆::hphMX4	32	3	136	171	79.5322	2.785e-10	8.57143	0.0001786	3
6	589	ade6+	296	ade6∆::hphMX4	102	7	208	317	65.6151	8.347e-09	6.42202	2.629e-11	6
7	591	ade6+	296	ade6∆::hphMX4	58	22	91	171	53.2164	0.0004388	27.5	0.009746	3
8	582	ade6+	296	ade6∆::hphMX4	8	9	470	487	96.5092	2.2e-16	52.9412	0.9949	9
9	679	ade6∆::hphMX4	196	ade6+	247	43	178	468	38.0342	0.05667	85.1724	0.0006258	9
10	208	ade6∆::hphMX4	196	ade6+	129	114	99	342	28.9474	control	53.0864	control	>2
