# Supplementary material for: wtf genes are prolific dual poison-antidote meiotic drivers
Source: eLife. 2017 Jun 20;6:e26033. doi: 10.7554/eLife.26033 (PMC5478261; doi:10.7554/eLife.26033)
Supplement: Figure 2—source data 1. — The fertility of the indicated diploids was assayed using both the established viable spore yield assay and by PI staining. We avoided tetrad dissection because we found that it was complicated by disintegration of spores destroyed by drive. The viable spore yield assay is a plating assay that measures the number of viable spores produced per viable diploid induced to undergo meiosis (Smith, 2009). PI is excluded from viable spores, but enters those destroyed by wtf drivers (Figure 2B). Although PI staining likely will not detect spore death by other causes that do not disrupt membrane integrity, the percent of PI-excluding cells correlates with viable spore yield in wild-type and wtf heterozygous crosses. Diploids of four genotypes are shown. Three of the diploids are used elsewhere in the paper (diploids 17, 22, and 27) and the diploid number (column 1) corresponds to the diploid numbers used in the main text and figures. The two strains that were mated to generate the diploids are shown in columns 2 and 4. The drive-relevant genotypes of these parental strains is shown in columns 3 and 5. The last two columns show the PI-staining and viable spore yield phenotypes of each diploid. DOI: http://dx.doi.org/10.7554/eLife.26033.008 [file elife-26033-fig2-data1.xlsx]

## Sheet: Sheet1
Diploid #	allele 1 SZY#	ade6 GENOTYPE	allele 2 SZY#	ade6 GENOTYPE	% PI excluding cells	Viable Spore Yield
______	643	ade6+	44	ade6+	98.58	1.7 ± 0.14
17	887	ade6-::Sk wtf4::kanMX4	44	ade6+	54.25	1.0 ± 0.42
27	1049	ade6-::Sk wtf4poison-GFP::kanMX4	44	ade6+	49.6	0.25 ± 0.057
22	1051	ade6-::Sk wtf4poison::kanMX4	44	ade6+	14.09	0.072 ± 0.0081
