# Supplementary material for: wtf genes are prolific dual poison-antidote meiotic drivers
Source: eLife. 2017 Jun 20;6:e26033. doi: 10.7554/eLife.26033 (PMC5478261; doi:10.7554/eLife.26033)
Supplement: Supplementary file 2. — Each horizontal entry represents the relevant genotype and allele transmission of the indicated diploids. The first column represents the diploid number, which matches the numbers shown in Figures 2–5. In columns 2–5, the two haploid parent strains (SZY#s) are indicated as are the alleles contributed by those parent strains at the experimental locus monitored for drive. Alleles derived from Sp are green whereas those from Sk are purple. Columns 6 and 7 indicate the number of spores that stained with PI (dead spores) and those that did not (likely living spores) and column 8 shows the percentage of spores that did not stain with PI. Column 9 shows the number of stained asci that were scored for each diploid type. Spores not contained within 4-spore asci were not scored. Column 10 shows the p value from a G test comparing the number of stained and unstained spores for each diploid to a control diploid. Diploid 13 served as a control for diploids 11, 12, 14 and 15. Diploid 16 served as a control for all other diploids. The number of independently generated diploid strains that were tested is indicated in the last column. DOI: http://dx.doi.org/10.7554/eLife.26033.015 [file elife-26033-supp2.xlsx]

## Sheet: Sheet1
Diploid #	allele 1 SZY#	ura4--wtf4 GENOTYPE	allele 2 SZY#	ura4--wtf4 GENOTYPE	# PI-stained spores (dead)	# PI-excluding spores (alive)	% PI-excluding spores	# asci assayed	p-value	# diploids assayed
11	661	ura4Δ::natMX--wtf4	702	ura4-x--wtf4	103	429	80.64	133	2.22e-16	2
12	862	ura4Δ::natMX--wtf4	702	ura4-x--wtf4	13	283	95.61	74	0.0194	2
Diploid #	allele 1 SZY#	ura4--wtf4 GENOTYPE	allele 2 SZY#	ura4--wtf4 GENOTYPE
13	661	ura4Δ::natMX--wtf4	180	ura4+--wtf4	22	262	92.25	71	control	3
Diploid #	allele 1 SZY#	ura4--wtf4 GENOTYPE	allele 2 SZY#	ura4--wtf4 GENOTYPE
14	871	ura4+--wtf4	876	ura4Δ::natMX--wtf4Δ	111	146	56.8	68	2.22e-16	3
15	863	ura4Δ::natMX, ura+--wtf4Δ	876	ura4Δ::natMX--wtf4Δ	25	299	92.4	81	0.984	3
Diploid #	allele 1 SZY#	ade6 GENOTYPE	allele 2 SZY#	ade6 GENOTYPE
16	925	ade6-::empty vector::kanMX4	44	ade6+	29	771	96.38	200	control	2
GFP diploid	958	ade6-::Sk wtf4-GFP::kanMX4	643	ade6+	232	276	54.33	127	2.22e-16	2
17	887	ade6-::Sk wtf4::kanMX4	44	ade6+	352	416	54.25	192	2.22e-16	3
Diploid #	allele 1 SZY#	ade6 GENOTYPE	allele 2 SZY#	ade6 GENOTYPE
18	1064	ade6-::Sk wtf4::hphMX4	887	ade6-::Sk wtf4::kanMX4	7	217	96.88	56	0.682	2
Diploid #	allele 1 SZY#	ade6 GENOTYPE	allele 2 SZY#	ade6 GENOTYPE
19	1044	ade6-::Sk wtf28::kanMX4	44	ade6+	144	188	56.79	83	2.22e-16	2
20	1033	ade6-::Sk wtf4antidote::kanMX4	44	ade6+	20	896	97.82	229	0.01189	2
22	1051	ade6-::Sk wtf4poison::kanMX4	44	ade6+	244	40	14.09	71	2.22e-16	2
Diploid #	allele 1 SZY#	ade6 GENOTYPE	allele 2 SZY#	ade6 GENOTYPE
21	1064	ade6-::Sk wtf4::hphMX4	1033	ade6-::Sk wtf4antidote::kanMX4	14	222	94.08	59	0.08	3
23	1064	ade6-::Sk wtf4::hphMX4	1051	ade6-::Sk wtf4poison::kanMX4	88	116	56.88	51	2.22e-16	2
Diploid #	allele 1 SZY#	ade6 GENOTYPE	allele 2 SZY#	ade6 GENOTYPE
24	1110	ade6-::Sk wtf4antidote::kanMX4	1051	ade6-::Sk wtf4poison::kanMX4	122	106	44.55	57	2.22e-16	3
Diploid #	allele 1 SZY#	ade6 GENOTYPE	allele 2 SZY#	ade6 GENOTYPE
25	1035	ade6-::mChantidote-wtf4::kanMX4	44	ade6+	---	---	---	---	---	---
27	1049	ade6-::wtf4poison-GFP::kanMX4	44	ade6+	415	409	49.6	206	2.22e-16	3
Diploid #	allele 1 SZY#	ade6 GENOTYPE	allele 2 SZY#	ade6 GENOTYPE
26	1064	ade6-::Sk wtf4::hphMX4	1035	ade6-::mChantidote-wtf4::kanMX4	---	---	---	---	---	---
29	1064	ade6-::Sk wtf4::hphMX4	1049	ade6-::wtf4poison-GFP::kanMX4	182	222	54.98	101	2.22e-16	2
